# Supplementary material for: Chicken CH25H inhibits ALV-J replication by promoting cellular autophagy
Source: Front Immunol. 2023 Feb 15;14:1093289. doi: 10.3389/fimmu.2023.1093289 (PMC9975585; doi:10.3389/fimmu.2023.1093289)
Supplement: Supplementary Table 1 — Primers used for qRT-PCR [file Table_1.xls]

## Sheet: Sheet1
Primers used for RT-qPCR
Target	Primer	Sequence（5ˊ-3ˊ）
GAPDH	Forward	GAACATCATCCCAGCGTCCA
	Reverse	CGGCAGGTCAGGTCAACAAC
Bcl-2	Forward	CTTCCGTGATGGGGTCAACT
	Reverse	AGGTACTCGGTCATCCAGGT
Bax	Forward	GGTGACAGGGATCGTCACAG
	Reverse	TAGGCCAGGAACAGGGTGAA
Bak	Forward	CTGTTCGCTTCCTTCCCCTG
	Reverse	TTGCAGAGATGCTGTGGGAC
Cytc	Forward	AGGCAAGCACAAGACTGGA
	Reverse	CTGACTATCACCAAGAACCACC
caspase-9	Forward	GCTTGTCCATCCCAGTCCAA
	Reverse	CAGTCTGTGGTCGCTCTTGT
caspase-3	Forward	CCATGGCGATGAAGGACTCT
	Reverse	CCCGCTAGACTTCTGCACTT
NLRP3	Forward	CACACAAACACTCCTTGAACCA
	Reverse	GTCCCTTCCACCCACTCCATCAT
IL-1β	Forward	GGAGGTTTTTGAGCCCGTCAC
	Reverse	CACGAAGCACTTCTGGTTGATG
IL-18	Forward	GTTCGATTTAGGGAAGGAGAAGT
	Reverse	GTCTTCTTCCTCAAAGGCCAAG
