# Supplementary material for: Chicken CH25H inhibits ALV-J replication by promoting cellular autophagy
Source: Front Immunol. 2023 Feb 15;14:1093289. doi: 10.3389/fimmu.2023.1093289 (PMC9975585; doi:10.3389/fimmu.2023.1093289)
Supplement: Supplementary Table 2 — The function annotation, ontology classification, biological process analysis, molecular functions analysis, and KEGG pathway analysis of candidate CH25H-interacting proteins. [file Table_2.xlsx]

## Sheet: Differential proteinsof two 
Protein ID	Accession CH25H	-10lgP	Description
835	sp|Q5ZJF4|PRDX6_CHICK	138.41	Peroxiredoxin-6 OS=Gallus gallus OX=9031 GN=PRDX6 PE=2 SV=3
755	A0A1D5P251|A0A1D5P251_CHICK	91.11	Microtubule associated protein 1S OS=Gallus gallus OX=9031 PE=4 SV=1
973	A0A1L1RLM0|A0A1L1RLM0_CHICK	90.94	Dolichyl-diphosphooligosaccharide--protein glycosyltransferase 48 kDa subunit OS=Gallus gallus OX=9031 GN=DDOST PE=3 SV=1
1351	A0A1L1RZK2|A0A1L1RZK2_CHICK	88.5	Malate dehydrogenase OS=Gallus gallus OX=9031 GN=MDH1 PE=3 SV=1
886	R4GLT1|R4GLT1_CHICK	80.21	Cystatin OS=Gallus gallus OX=9031 GN=CST3 PE=3 SV=2
827	E1C8N4|E1C8N4_CHICK	75.1	Supervillin OS=Gallus gallus OX=9031 PE=4 SV=3
957	A0A1L1RZ18|A0A1L1RZ18_CHICK	75.06	Aspartyl-tRNA synthetase OS=Gallus gallus OX=9031 GN=DARS PE=3 SV=1
1161	A0A1D5PTP3|A0A1D5PTP3_CHICK	75.06	Aspartyl-tRNA synthetase OS=Gallus gallus OX=9031 GN=DARS PE=3 SV=1
1576	E1BVB1|E1BVB1_CHICK	74.31	Ribosomal protein L32 OS=Gallus gallus OX=9031 GN=RPL32 PE=4 SV=2
1015	R4GG24|R4GG24_CHICK	73.92	Uncharacterized protein OS=Gallus gallus OX=9031 GN=AKR1B1L PE=4 SV=1
948	E1C1I6|E1C1I6_CHICK	73.92	Uncharacterized protein OS=Gallus gallus OX=9031 GN=AKR1B1L PE=4 SV=2
927	A0A1L1RUN3|A0A1L1RUN3_CHICK	73.92	Uncharacterized protein OS=Gallus gallus OX=9031 GN=AKR1B1L PE=4 SV=1
1016	A0A1D5PJ23|A0A1D5PJ23_CHICK	73.92	Uncharacterized protein OS=Gallus gallus OX=9031 GN=AKR1B1L PE=4 SV=1
1014	A0A1D5PG03|A0A1D5PG03_CHICK	73.92	Uncharacterized protein OS=Gallus gallus OX=9031 GN=AKR1B1L PE=4 SV=1
968	A0A1D5P6C0|A0A1D5P6C0_CHICK	73.92	Uncharacterized protein OS=Gallus gallus OX=9031 GN=AKR1B1L PE=4 SV=1
759	A0A1D5PK24|A0A1D5PK24_CHICK	73.56	60S ribosomal protein L5 OS=Gallus gallus OX=9031 GN=LOC107053956 PE=3 SV=1
1380	A0A1D5PG36|A0A1D5PG36_CHICK	72.42	Isocitrate dehydrogenase [NAD] subunit mitochondrial OS=Gallus gallus OX=9031 GN=IDH3B PE=3 SV=1
1381	A0A1D5P9I3|A0A1D5P9I3_CHICK	72.42	Isocitrate dehydrogenase [NAD] subunit mitochondrial OS=Gallus gallus OX=9031 GN=IDH3B PE=3 SV=1
774	A0A1L1RTB9|A0A1L1RTB9_CHICK	72.14	Ribosomal protein L4 OS=Gallus gallus OX=9031 GN=RPL4 PE=4 SV=1
1100	E1BY89|E1BY89_CHICK	67.76	Uncharacterized protein OS=Gallus gallus OX=9031 GN=RPL23 PE=3 SV=2
1096	A0A1D5PDZ9|A0A1D5PDZ9_CHICK	67.76	Uncharacterized protein OS=Gallus gallus OX=9031 GN=RPL23 PE=3 SV=1
1168	Q5F412|Q5F412_CHICK	67.53	Dynein light chain OS=Gallus gallus OX=9031 GN=DYL1 PE=2 SV=1
987	A0A1D5PD11|A0A1D5PD11_CHICK	66.18	Uncharacterized protein OS=Gallus gallus OX=9031 GN=LOC426023 PE=4 SV=1
940	sp|P02457|CO1A1_CHICK	61.36	Collagen alpha-1(I) chain OS=Gallus gallus OX=9031 GN=COL1A1 PE=1 SV=3
1273	sp|Q5ZHP5|CHM4B_CHICK	60.92	Charged multivesicular body protein 4b OS=Gallus gallus OX=9031 GN=CHMP4B PE=2 SV=1
1642	sp|P17923|NFIA_CHICK	55.89	Nuclear factor 1 A-type OS=Gallus gallus OX=9031 GN=NFIA PE=1 SV=1
1637	Q90929|Q90929_CHICK	55.89	Nuclear factor 1 (Fragment) OS=Gallus gallus OX=9031 GN=cNFI-A6 PE=2 SV=1
1638	Q90928|Q90928_CHICK	55.89	Nuclear factor 1 OS=Gallus gallus OX=9031 GN=cNFI-A5 PE=2 SV=1
1639	Q90927|Q90927_CHICK	55.89	Nuclear factor 1 OS=Gallus gallus OX=9031 GN=cNFI-A4 PE=2 SV=1
1640	Q90925|Q90925_CHICK	55.89	Nuclear factor 1 OS=Gallus gallus OX=9031 GN=cNFI-A PE=2 SV=1
1643	F1NT77|F1NT77_CHICK	55.89	Nuclear factor 1 OS=Gallus gallus OX=9031 GN=NFIA PE=3 SV=3
1635	A0A1L1RKS3|A0A1L1RKS3_CHICK	55.89	Nuclear factor 1 OS=Gallus gallus OX=9031 GN=NFIA PE=3 SV=1
1636	A0A1D5PA51|A0A1D5PA51_CHICK	55.89	Nuclear factor 1 OS=Gallus gallus OX=9031 GN=NFIC PE=3 SV=1
1077	A0A1D5PN61|A0A1D5PN61_CHICK	53.86	Clusterin OS=Gallus gallus OX=9031 GN=CLU PE=3 SV=1
1078	A0A1D5P1X2|A0A1D5P1X2_CHICK	53.86	Clusterin OS=Gallus gallus OX=9031 GN=CLU PE=3 SV=1
1686	sp|Q90701|TEAD3_CHICK	51.04	Transcriptional enhancer factor TEF-5 OS=Gallus gallus OX=9031 GN=TEAD3 PE=2 SV=2
1382	F1NX63|F1NX63_CHICK	51.04	TEA domain transcription factor 1 OS=Gallus gallus OX=9031 GN=TEAD1 PE=4 SV=3
1683	A0A1D5PYK9|A0A1D5PYK9_CHICK	51.04	Transcriptional enhancer factor TEF-5 OS=Gallus gallus OX=9031 GN=TEAD3 PE=4 SV=1
1384	A0A1D5PMA2|A0A1D5PMA2_CHICK	51.04	TEA domain transcription factor 1 OS=Gallus gallus OX=9031 GN=TEAD1 PE=4 SV=1
1692	A0A1D5PCI0|A0A1D5PCI0_CHICK	51.04	Transcriptional enhancer factor TEF-5 OS=Gallus gallus OX=9031 GN=TEAD3 PE=4 SV=1
1383	A0A1D5PAU3|A0A1D5PAU3_CHICK	51.04	TEA domain transcription factor 1 OS=Gallus gallus OX=9031 GN=TEAD1 PE=4 SV=1
1684	A0A1D5P2U0|A0A1D5P2U0_CHICK	51.04	Transcriptional enhancer factor TEF-5 OS=Gallus gallus OX=9031 GN=TEAD3 PE=4 SV=1
15780	E1BU66|E1BU66_CHICK	50.96	Ribosomal protein L38 OS=Gallus gallus OX=9031 GN=RPL38 PE=3 SV=3
15781	A0A1D5NV37|A0A1D5NV37_CHICK	50.96	Ribosomal protein L38 OS=Gallus gallus OX=9031 GN=RPL38 PE=3 SV=1
1305	Q5ZMW1|Q5ZMW1_CHICK	49.76	Aconitate hydratase mitochondrial OS=Gallus gallus OX=9031 GN=ACO2 PE=2 SV=1
1304	A0A1D5PZ66|A0A1D5PZ66_CHICK	49.76	Aconitate hydratase mitochondrial OS=Gallus gallus OX=9031 GN=ACO2 PE=3 SV=1
1753	sp|P18302|DREB_CHICK	45.13	Drebrin OS=Gallus gallus OX=9031 GN=DBN1 PE=2 SV=4
1752	A0A1D5PTK7|A0A1D5PTK7_CHICK	45.13	Drebrin OS=Gallus gallus OX=9031 GN=DBN1 PE=4 SV=1
1498	A0A1L1RWW5|A0A1L1RWW5_CHICK	44.95	Thrombomodulin OS=Gallus gallus OX=9031 GN=THBD PE=4 SV=1
1412	A0A1L1RWQ1|A0A1L1RWQ1_CHICK	39.61	Acyl-CoA dehydrogenase family member 9 OS=Gallus gallus OX=9031 GN=ACAD9 PE=4 SV=1
1801	F1P4X6|F1P4X6_CHICK	38	Integral membrane protein 2A OS=Gallus gallus OX=9031 GN=ITM2A PE=4 SV=1
1800	A0A1L1RMY2|A0A1L1RMY2_CHICK	38	Integral membrane protein 2A OS=Gallus gallus OX=9031 GN=ITM2A PE=4 SV=1
1799	A0A1L1RM37|A0A1L1RM37_CHICK	38	Integral membrane protein 2A OS=Gallus gallus OX=9031 GN=ITM2A PE=4 SV=1
1946	F1NQH8|F1NQH8_CHICK	36.83	Uncharacterized protein OS=Gallus gallus OX=9031 GN=DLST PE=4 SV=3
1297	A0A1D5PAN0|A0A1D5PAN0_CHICK	36.11	Proline and arginine rich end leucine rich repeat protein OS=Gallus gallus OX=9031 GN=PRELP PE=4 SV=1
1814	E1C8Y9|E1C8Y9_CHICK	35.38	Serine and arginine rich splicing factor 3 OS=Gallus gallus OX=9031 GN=SRSF3 PE=4 SV=1
1532	sp|P20785|CO6A1_CHICK	33.87	Collagen alpha-1(VI) chain OS=Gallus gallus OX=9031 GN=COL6A1 PE=2 SV=1
1533	F1NFE0|F1NFE0_CHICK	33.87	Collagen alpha-1(VI) chain OS=Gallus gallus OX=9031 GN=COL6A1 PE=4 SV=3
1531	A0A1D5PWN6|A0A1D5PWN6_CHICK	33.87	Collagen alpha-1(VI) chain OS=Gallus gallus OX=9031 GN=COL6A1 PE=4 SV=1
6874	A0A1L1S0Y8|A0A1L1S0Y8_CHICK	31.32	Transaldolase OS=Gallus gallus OX=9031 GN=TALDO1 PE=4 SV=1
1908	F1NJF0|F1NJF0_CHICK	28.16	Complement C1q binding protein OS=Gallus gallus OX=9031 PE=4 SV=2
1890	E1BWW2|E1BWW2_CHICK	25.36	Tumor susceptibility 101 OS=Gallus gallus OX=9031 GN=TSG101 PE=4 SV=2
1976	A0A1D5PME0|A0A1D5PME0_CHICK	23.07	Uncharacterized protein OS=Gallus gallus OX=9031 GN=LOC107055783 PE=4 SV=1
2018	F1NU79|F1NU79_CHICK	23.01	Proteasome 26S subunit ATPase 5 OS=Gallus gallus OX=9031 GN=PSMC5 PE=3 SV=2
1943	A0A1D5NXV3|A0A1D5NXV3_CHICK	22.89	Aspartate beta-hydroxylase OS=Gallus gallus OX=9031 GN=ASPH PE=4 SV=1

## Sheet: Molecular Function
Serial number	Molecular Function	the number of genes	Percentage-total genes	Percentage-Analyzed genes
1	translation regulator activity (GO:0045182)	10	0.022	0.026
2	molecular transducer activity (GO:0060089)	3	0.007	0.008
3	molecular adaptor activity (GO:0060090)	2	0.004	0.005
4	binding (GO:0005488)	177	0.398	0.466
5	structural molecule activity (GO:0005198)	18	0.04	0.047
6	molecular function regulator (GO:0098772)	24	0.054	0.063
7	catalytic activity (GO:0003824)	133	0.299	0.35
8	transporter activity (GO:0005215)	13	0.029	0.034
Note: Percentage-total genes: refers to the proportion of the number of genes in a single classification to the total number of genes (the total number of genes identified by the GO website)
Note: Percentage: Analyzed genes: refers to the proportion of the number of genes in a single classification to the total number of analyzed genes (the total number has been classified by the GO website, and there is a gene that is classified into multiple classifications

## Sheet: Biological Process
Serial number	Biological Process	the number of genes	Percentage-total genes	Percentage-Analyzed genes
1	cellular process (GO:0009987)	264	0.593	0.335
2	reproductive process (GO:0022414)	2	0.004	0.003
3	localization (GO:0051179)	76	0.171	0.096
4	interspecies interaction between organisms (GO:0044419)	8	0.018	0.01
5	reproduction (GO:0000003)	2	0.004	0.003
6	biological regulation (GO:0065007)	107	0.24	0.136
7	response to stimulus (GO:0050896)	52	0.117	0.066
8	signaling (GO:0023052)	33	0.074	0.042
9	developmental process (GO:0032502)	32	0.072	0.041
10	multicellular organismal process (GO:0032501)	22	0.049	0.028
11	locomotion (GO:0040011)	10	0.022	0.013
12	biological adhesion (GO:0022610)	5	0.011	0.006
13	metabolic process (GO:0008152)	167	0.375	0.212
14	growth (GO:0040007)	1	0.002	0.001
15	immune system process (GO:0002376)	8	0.018	0.01

## Sheet: Cellular Component
Serial number	Cellular Component	the number of genes	Percentage-total genes	Percentage-Analyzed genes
1	cellular anatomical entity (GO:0110165)	305	0.685	0.439
2	protein-containing complex (GO:0032991)	110	0.247	0.159
3	intracellular (GO:0005622)	279	0.627	0.402

## Sheet: Protein Class
Serial number	Protein Class	the number of genes	Percentage-total genes	Percentage-Analyzed genes
1	extracellular matrix protein (PC00102)	7	0.016	0.021
2	cytoskeletal protein (PC00085)	37	0.083	0.109
3	transporter (PC00227)	15	0.034	0.044
4	scaffold/adaptor protein (PC00226)	13	0.029	0.038
5	cell adhesion molecule (PC00069)	3	0.007	0.009
6	nucleic acid metabolism protein (PC00171)	25	0.056	0.073
7	intercellular signal molecule (PC00207)	4	0.009	0.012
8	protein-binding activity modulator (PC00095)	14	0.031	0.041
9	calcium-binding protein (PC00060)	4	0.009	0.012
10	gene-specific transcriptional regulator (PC00264)	18	0.04	0.053
11	defense/immunity protein (PC00090)	1	0.002	0.003
12	translational protein (PC00263)	37	0.083	0.109
13	metabolite interconversion enzyme (PC00262)	74	0.166	0.217
14	protein modifying enzyme (PC00260)	43	0.097	0.126
15	chromatin/chromatin-binding, or -regulatory protein (PC00077)	6	0.013	0.018
16	transfer/carrier protein (PC00219)	2	0.004	0.006
17	membrane traffic protein (PC00150)	23	0.052	0.067
18	chaperone (PC00072)	11	0.025	0.032
19	structural protein (PC00211)	1	0.002	0.003
20	storage protein (PC00210)	1	0.002	0.003
21	transmembrane signal receptor (PC00197)	2	0.004	0.006

## Sheet: Pathway
Serial number	Pathway （TOP 20）	the number of genes	Percentage-total genes	Percentage-Analyzed genes
1	Axon guidance mediated by netrin (P00009)	1	0.002	0.003		注：由于数据过多，用红色部分制图。
2	Axon guidance mediated by Slit/Robo (P00008)	2	0.004	0.006
3	Axon guidance mediated by semaphorins (P00007)	4	0.009	0.012
4	Apoptosis signaling pathway (P00006)	1	0.002	0.003
5	Gonadotropin-releasing hormone receptor pathway (P06664)	11	0.025	0.034
6	Pyridoxal-5-phosphate biosynthesis (P02759)	1	0.002	0.003
7	Angiogenesis (P00005)	6	0.013	0.018
8	Alzheimer disease-presenilin pathway (P00004)	5	0.011	0.015
9	O-antigen biosynthesis (P02757)	1	0.002	0.003
10	CCKR signaling map (P06959)	13	0.029	0.04
11	Ubiquitin proteasome pathway (P00060)	11	0.025	0.034
12	p53 pathway (P00059)	8	0.018	0.025
13	Wnt signaling pathway (P00057)	9	0.02	0.028
14	Heme biosynthesis (P02746)	1	0.002	0.003
15	VEGF signaling pathway (P00056)	4	0.009	0.012
16	Fructose galactose metabolism (P02744)	1	0.002	0.003
17	Toll receptor signaling pathway (P00054)	2	0.004	0.006
18	T cell activation (P00053)	6	0.013	0.018
19	TGF-beta signaling pathway (P00052)	4	0.009	0.012
20	De novo pyrimidine ribonucleotides biosythesis (P02740)	1	0.002	0.003

## Sheet: cellular process
CHICK|Ensembl=ENSGALG00000031216|UniProtKB=A0A1D5PCD1	FLOT2	Flotillin;FLOT2;ortholog	FLOTILLIN-1-RELATED (PTHR13806:SF46)		Gallus gallus
CHICK|Ensembl=ENSGALG00000012611|UniProtKB=F1NYI3	RTCB	RNA-splicing ligase RtcB homolog;RTCB;ortholog	RNA-SPLICING LIGASE RTCB HOMOLOG (PTHR11118:SF1)		Gallus gallus
CHICK|Ensembl=ENSGALG00000040276|UniProtKB=Q8UVG3	RUNX2	Runt-related transcription factor;RUNX2;ortholog	RUNT-RELATED TRANSCRIPTION FACTOR 2 (PTHR11950:SF7)	Runt transcription factor(PC00254)	Gallus gallus
CHICK|Ensembl=ENSGALG00000000433|UniProtKB=A0A1L1RJP8	TUBA4A	Tubulin alpha chain;TUBA4A;ortholog	TUBULIN ALPHA-4A CHAIN (PTHR11588:SF53)	tubulin(PC00228)	Gallus gallus
CHICK|Ensembl=ENSGALG00000039891|UniProtKB=Q5F4A3	ANP32E	Acidic leucine-rich nuclear phosphoprotein 32 family member E;ANP32E;ortholog	ACIDIC LEUCINE-RICH NUCLEAR PHOSPHOPROTEIN 32 FAMILY MEMBER E (PTHR11375:SF5)	chromatin/chromatin-binding, or -regulatory protein(PC00077)	Gallus gallus
CHICK|Gene=RPL10|UniProtKB=Q08200	RPL10	60S ribosomal protein L10 (Fragment);RPL10;ortholog	60S RIBOSOMAL PROTEIN L10 (PTHR11726:SF10)	ribosomal protein(PC00202)	Gallus gallus
CHICK|Ensembl=ENSGALG00000000318|UniProtKB=P67966	CSRP1	Cysteine and glycine-rich protein 1;CSRP1;ortholog	CYSTEINE AND GLYCINE-RICH PROTEIN 1 (PTHR24215:SF23)	actin or actin-binding cytoskeletal protein(PC00041)	Gallus gallus
CHICK|Ensembl=ENSGALG00000011635|UniProtKB=E1C1L2	TFCP2L1	Uncharacterized protein;TFCP2L1;ortholog	TRANSCRIPTION FACTOR CP2-LIKE PROTEIN 1 (PTHR11037:SF18)	DNA-binding transcription factor(PC00218)	Gallus gallus
CHICK|Ensembl=ENSGALG00000001476|UniProtKB=F1NSA8	RAP1A	Uncharacterized protein;RAP1A;ortholog	RAS-RELATED PROTEIN RAP-1A (PTHR24070:SF395)	small GTPase(PC00208)	Gallus gallus
CHICK|Gene=TUFM|UniProtKB=P84172	TUFM	Elongation factor Tu, mitochondrial (Fragment);TUFM;ortholog	ELONGATION FACTOR TU, MITOCHONDRIAL (PTHR43721:SF22)	translation elongation factor(PC00222)	Gallus gallus
CHICK|Gene=ITGAV|UniProtKB=P26008	ITGAV	Integrin alpha-V;ITGAV;ortholog	INTEGRIN ALPHA-V (PTHR23220:SF4)	integrin(PC00126)	Gallus gallus
CHICK|Ensembl=ENSGALG00000013878|UniProtKB=F1NYT7	PCYOX1	Prenylcys_lyase domain-containing protein;PCYOX1;ortholog	PRENYLCYSTEINE OXIDASE 1 (PTHR15944:SF3)	lyase(PC00144)	Gallus gallus
CHICK|Ensembl=ENSGALG00000040220|UniProtKB=A7Z095	TWIST3	Twist3;TWIST3;ortholog	TWIST3 (PTHR23349:SF66)	basic helix-loop-helix transcription factor(PC00055)	Gallus gallus
CHICK|Ensembl=ENSGALG00000006743|UniProtKB=Q5ZKJ2	YWHAH	14_3_3 domain-containing protein;YWHAH;ortholog	14-3-3 PROTEIN ETA (PTHR18860:SF16)	scaffold/adaptor protein(PC00226)	Gallus gallus
CHICK|Ensembl=ENSGALG00000036496|UniProtKB=A0A1D5PIX0	ACTN4	Alpha-actinin-4;ACTN4;ortholog	ALPHA-ACTININ-4 (PTHR11915:SF425)	actin or actin-binding cytoskeletal protein(PC00041)	Gallus gallus
CHICK|Ensembl=ENSGALG00000032148|UniProtKB=A0A1D5PF08	CANX	Uncharacterized protein;CANX;ortholog	CALNEXIN (PTHR11073:SF11)	chaperone(PC00072)	Gallus gallus
CHICK|Ensembl=ENSGALG00000038652|UniProtKB=A0A1D5NT70	LOC395611	Glutathione transferase;LOC395611;ortholog	GLUTATHIONE S-TRANSFERASE A2 (PTHR11571:SF107)	transferase(PC00220)	Gallus gallus
CHICK|Ensembl=ENSGALG00000016893|UniProtKB=E1BQH9	UGGT2	Uncharacterized protein;UGGT2;ortholog	UDP-GLUCOSE:GLYCOPROTEIN GLUCOSYLTRANSFERASE 2 (PTHR11226:SF1)	glycosyltransferase(PC00111)	Gallus gallus
CHICK|Ensembl=ENSGALG00000032702|UniProtKB=A0A1D5PDF6	ITGA3	Uncharacterized protein;ITGA3;ortholog	INTEGRIN ALPHA-3 (PTHR23220:SF89)	integrin(PC00126)	Gallus gallus
CHICK|Ensembl=ENSGALG00000003908|UniProtKB=A0A1D5PTD9	SLC6A5	Transporter;SLC6A5;ortholog	SODIUM- AND CHLORIDE-DEPENDENT GLYCINE TRANSPORTER 2 (PTHR11616:SF315)	primary active transporter(PC00068)	Gallus gallus
CHICK|Ensembl=ENSGALG00000045606|UniProtKB=A0A1L1RXK9	SPICE1	Coiled-coil domain-containing protein 52;SPICE1;ortholog	SPINDLE AND CENTRIOLE-ASSOCIATED PROTEIN 1 (PTHR31167:SF3)		Gallus gallus
CHICK|Gene=CTTN1|UniProtKB=Q01406	CTTN1	Src substrate protein p85;CTTN1;ortholog	SRC SUBSTRATE CORTACTIN (PTHR10829:SF15)	non-motor actin binding protein(PC00165)	Gallus gallus
CHICK|Ensembl=ENSGALG00000008443|UniProtKB=F1P3P3	ARHGDIA	Uncharacterized protein;ARHGDIA;ortholog	RHO GDP-DISSOCIATION INHIBITOR 1 (PTHR10980:SF9)	G-protein modulator(PC00022)	Gallus gallus
CHICK|Ensembl=ENSGALG00000004667|UniProtKB=A0A1D5PMZ7	SMG7	Uncharacterized protein;SMG7;ortholog	PROTEIN SMG7 (PTHR15696:SF5)	RNA metabolism protein(PC00031)	Gallus gallus
CHICK|Ensembl=ENSGALG00000012775|UniProtKB=F1P4X0	TFAP2A	AP-2 transcription factor;TFAP2A;ortholog	TRANSCRIPTION FACTOR AP-2-ALPHA (PTHR10812:SF8)	general transcription factor(PC00259)	Gallus gallus
CHICK|Ensembl=ENSGALG00000012790|UniProtKB=E1BWI0	DSP	SH3 domain-containing protein;DSP;ortholog	DESMOPLAKIN (PTHR23169:SF26)	intermediate filament binding protein(PC00130)	Gallus gallus
CHICK|Ensembl=ENSGALG00000009551|UniProtKB=F1P3C8	DYNC1I2	WD_REPEATS_REGION domain-containing protein;DYNC1I2;ortholog	CYTOPLASMIC DYNEIN 1 INTERMEDIATE CHAIN 2 (PTHR12442:SF37)	microtubule or microtubule-binding cytoskeletal protein(PC00157)	Gallus gallus
CHICK|Ensembl=ENSGALG00000014248|UniProtKB=E1BW27	TMEM33	Uncharacterized protein;TMEM33;ortholog	TRANSMEMBRANE PROTEIN 33 (PTHR12703:SF4)		Gallus gallus
CHICK|Gene_ORFName=RCJMB04_6a12|UniProtKB=Q09121	EIF5A1	Eukaryotic translation initiation factor 5A-1;EIF5A1;ortholog	EUKARYOTIC TRANSLATION INITIATION FACTOR 5A-1 (PTHR11673:SF34)	translation initiation factor(PC00224)	Gallus gallus
CHICK|Ensembl=ENSGALG00000007615|UniProtKB=Q5ZJN2	RAB11A	Ras-related protein Rab-11A;RAB11A;ortholog	RAS-RELATED PROTEIN RAB-11A (PTHR47979:SF110)	small GTPase(PC00208)	Gallus gallus
CHICK|Ensembl=ENSGALG00000014106|UniProtKB=A0A3Q3AMA4	PPFIBP1	Uncharacterized protein;PPFIBP1;ortholog	LIPRIN-BETA-1 (PTHR12587:SF16)	scaffold/adaptor protein(PC00226)	Gallus gallus
CHICK|Ensembl=ENSGALG00000015844|UniProtKB=F1N8Q1	SOD1	Superoxide dismutase [Cu-Zn];SOD1;ortholog	SUPEROXIDE DISMUTASE [CU-ZN] (PTHR10003:SF71)	oxidoreductase(PC00176)	Gallus gallus
CHICK|Ensembl=ENSGALG00000002095|UniProtKB=Q5ZHP5	CHMP4B	Charged multivesicular body protein 4b;CHMP4B;ortholog	CHARGED MULTIVESICULAR BODY PROTEIN 4B (PTHR22761:SF4)	membrane traffic protein(PC00150)	Gallus gallus
CHICK|Ensembl=ENSGALG00000012211|UniProtKB=A0A3Q2UJ04	PDLIM5	Uncharacterized protein;PDLIM5;ortholog	PDZ AND LIM DOMAIN PROTEIN 5 (PTHR24214:SF32)	actin or actin-binding cytoskeletal protein(PC00041)	Gallus gallus
CHICK|Gene_ORFName=RCJMB04_5e12|UniProtKB=Q5F3W6	YWHAG	14-3-3 protein gamma;YWHAG;ortholog	14-3-3 PROTEIN GAMMA (PTHR18860:SF22)	scaffold/adaptor protein(PC00226)	Gallus gallus
CHICK|Ensembl=ENSGALG00000041080|UniProtKB=A0A452J837	CHD7	DNA helicase;CHD7;ortholog	CHROMODOMAIN-HELICASE-DNA-BINDING PROTEIN 7 (PTHR45623:SF20)	chromatin/chromatin-binding, or -regulatory protein(PC00077)	Gallus gallus
CHICK|Ensembl=ENSGALG00000027853|UniProtKB=F1P510	CTNNA2	Alpha N-catenin;CTNNA2;ortholog	CATENIN ALPHA-2 (PTHR18914:SF23)	non-motor actin binding protein(PC00165)	Gallus gallus
CHICK|Ensembl=ENSGALG00000029476|UniProtKB=A0A1D5P8H7	XPO1	Importin N-terminal domain-containing protein;XPO1;ortholog	EXPORTIN-1 (PTHR11223:SF2)	transporter(PC00227)	Gallus gallus
CHICK|Ensembl=ENSGALG00000006901|UniProtKB=A0A1D5NZU3	AATK	Protein kinase domain-containing protein;AATK;ortholog	SERINE/THREONINE-PROTEIN KINASE LMTK1 (PTHR24417:SF0)	non-receptor serine/threonine protein kinase(PC00167)	Gallus gallus
CHICK|Ensembl=ENSGALG00000017358|UniProtKB=F1NMY1	YWHAG	14-3-3 protein gamma;YWHAG;ortholog	14-3-3 PROTEIN GAMMA (PTHR18860:SF22)	scaffold/adaptor protein(PC00226)	Gallus gallus
CHICK|Ensembl=ENSGALG00000048165|UniProtKB=A0A3Q2U6I8	ARF3	Uncharacterized protein;ARF3;ortholog	ADP-RIBOSYLATION FACTOR 1 (PTHR11711:SF357)	G-protein(PC00020)	Gallus gallus
CHICK|Ensembl=ENSGALG00000020943|UniProtKB=E1BSX0	AGXT	Aminotran_5 domain-containing protein;AGXT;ortholog	SERINE--PYRUVATE AMINOTRANSFERASE (PTHR21152:SF24)	transaminase(PC00216)	Gallus gallus
CHICK|Ensembl=ENSGALG00000009692|UniProtKB=F1NYR2	SH3RF1	E3 ubiquitin-protein ligase SH3RF1;SH3RF1;ortholog	E3 UBIQUITIN-PROTEIN LIGASE SH3RF1 (PTHR14167:SF44)	scaffold/adaptor protein(PC00226)	Gallus gallus
CHICK|Ensembl=ENSGALG00000004274|UniProtKB=Q9YH69	cdermo-1	Dermo protein;cdermo-1;ortholog	TWIST-RELATED PROTEIN 2 (PTHR23349:SF70)	basic helix-loop-helix transcription factor(PC00055)	Gallus gallus
CHICK|Ensembl=ENSGALG00000049517|UniProtKB=A0A1D5PCX2	CHMP2A	Charged multivesicular body protein 2a;CHMP2A;ortholog	CHARGED MULTIVESICULAR BODY PROTEIN 2A (PTHR10476:SF4)	membrane traffic protein(PC00150)	Gallus gallus
CHICK|Ensembl=ENSGALG00000039951|UniProtKB=Q5ZMF6	TRAP1	Uncharacterized protein;TRAP1;ortholog	HEAT SHOCK PROTEIN 75 KDA, MITOCHONDRIAL-RELATED (PTHR11528:SF44)	Hsp90 family chaperone(PC00028)	Gallus gallus
CHICK|Ensembl=ENSGALG00000007690|UniProtKB=E1C5K7	TFAP2C	TF_AP-2 domain-containing protein;TFAP2C;ortholog	TRANSCRIPTION FACTOR AP-2 GAMMA (PTHR10812:SF9)	general transcription factor(PC00259)	Gallus gallus
CHICK|Ensembl=ENSGALG00000008590|UniProtKB=F1NYA9	EEF1B2	Elongation factor 1-beta;EEF1B2;ortholog	ELONGATION FACTOR 1-BETA (PTHR11595:SF21)	translation elongation factor(PC00222)	Gallus gallus
CHICK|Ensembl=ENSGALG00000037441|UniProtKB=A0A1D5NZ06	RPS27	40S ribosomal protein S27;RPS27;ortholog	40S RIBOSOMAL PROTEIN S27 (PTHR11594:SF1)	ribosomal protein(PC00202)	Gallus gallus
CHICK|Ensembl=ENSGALG00000002447|UniProtKB=E1C7M7	CTNNA1	Uncharacterized protein;CTNNA1;ortholog	CATENIN ALPHA-1 (PTHR18914:SF24)	non-motor actin binding protein(PC00165)	Gallus gallus
CHICK|Ensembl=ENSGALG00000026302|UniProtKB=Q5ZJA5	SRPRB	Signal recognition particle receptor subunit beta;SRPRB;ortholog	SIGNAL RECOGNITION PARTICLE RECEPTOR SUBUNIT BETA (PTHR11485:SF34)	transfer/carrier protein(PC00219)	Gallus gallus
CHICK|Ensembl=ENSGALG00000014795|UniProtKB=Q90655	akr	Homeobox protein AKR;unassigned;ortholog	HOMEOBOX PROTEIN TGIF1 (PTHR11850:SF59)	homeodomain transcription factor(PC00119)	Gallus gallus
CHICK|Ensembl=ENSGALG00000017163|UniProtKB=E1C0Q5	ACAT1	Uncharacterized protein;ACAT1;ortholog	ACETYL-COA ACETYLTRANSFERASE, MITOCHONDRIAL (PTHR18919:SF156)	acyltransferase(PC00042)	Gallus gallus
CHICK|Ensembl=ENSGALG00000004431|UniProtKB=F1NT40	SAR1A	Uncharacterized protein;SAR1A;ortholog	GTP-BINDING PROTEIN SAR1A (PTHR45684:SF6)		Gallus gallus
CHICK|Ensembl=ENSGALG00000009677|UniProtKB=F6R1X6	SSB	Uncharacterized protein;SSB;ortholog	LUPUS LA PROTEIN HOMOLOG (PTHR22792:SF166)	RNA metabolism protein(PC00031)	Gallus gallus
CHICK|Ensembl=ENSGALG00000007153|UniProtKB=Q5F412	DYL1	Dynein light chain;DYL1;ortholog	DYNEIN LIGHT CHAIN (PTHR11886:SF105)	microtubule or microtubule-binding cytoskeletal protein(PC00157)	Gallus gallus
CHICK|Ensembl=ENSGALG00000015436|UniProtKB=Q5ZHM8	SDCBP	Uncharacterized protein;SDCBP;ortholog	SYNTENIN-1 (PTHR12345:SF10)	membrane trafficking regulatory protein(PC00151)	Gallus gallus
CHICK|Ensembl=ENSGALG00000007315|UniProtKB=A0A3Q3ACV0	PSMD6	26S proteasome non-ATPase regulatory subunit 6;PSMD6;ortholog	26S PROTEASOME NON-ATPASE REGULATORY SUBUNIT 6 (PTHR14145:SF1)		Gallus gallus
CHICK|Ensembl=ENSGALG00000008474|UniProtKB=A0A1D5PD47	CARF	Uncharacterized protein;CARF;ortholog	CALCIUM-RESPONSIVE TRANSCRIPTION FACTOR (PTHR14694:SF1)	DNA-binding transcription factor(PC00218)	Gallus gallus
CHICK|Ensembl=ENSGALG00000037587|UniProtKB=A0A1D5PXN3	ENPP3	Uncharacterized protein;ENPP3;ortholog	ECTONUCLEOTIDE PYROPHOSPHATASE/PHOSPHODIESTERASE FAMILY MEMBER 3 (PTHR10151:SF107)	hydrolase(PC00121)	Gallus gallus
CHICK|Gene=CHD7|UniProtKB=Q06A37	CHD7	Chromodomain-helicase-DNA-binding protein 7;CHD7;ortholog	CHROMODOMAIN-HELICASE-DNA-BINDING PROTEIN 7 (PTHR45623:SF20)	chromatin/chromatin-binding, or -regulatory protein(PC00077)	Gallus gallus
CHICK|Ensembl=ENSGALG00000054686|UniProtKB=Q5ZL50	PFN2	Profilin;PFN2;ortholog	PROFILIN-2 (PTHR13936:SF15)	non-motor actin binding protein(PC00165)	Gallus gallus
CHICK|Ensembl=ENSGALG00000032868|UniProtKB=F1NUT5	AHCYL2	AdoHcyase_NAD domain-containing protein;AHCYL2;ortholog	ADENOSYLHOMOCYSTEINASE 3 (PTHR23420:SF2)	hydrolase(PC00121)	Gallus gallus
CHICK|Ensembl=ENSGALG00000004460|UniProtKB=F1NSF2	FOXK1	Uncharacterized protein;FOXK1;ortholog	FORKHEAD BOX PROTEIN K1 (PTHR45881:SF4)		Gallus gallus
CHICK|Gene=PSIP1|UniProtKB=Q5XXA9	PSIP1	Lens epithelium-derived growth factor;PSIP1;ortholog	PC4 AND SFRS1-INTERACTING PROTEIN (PTHR12550:SF42)	transcription cofactor(PC00217)	Gallus gallus
CHICK|Ensembl=ENSGALG00000001474|UniProtKB=Q5ZKU5	RAB14	Ras-related protein Rab-14;RAB14;ortholog	RAS-RELATED PROTEIN RAB-14 (PTHR24073:SF185)	small GTPase(PC00208)	Gallus gallus
CHICK|Ensembl=ENSGALG00000009048|UniProtKB=E1BS96	ABLIM1	Uncharacterized protein;ABLIM1;ortholog	ACTIN-BINDING LIM PROTEIN 1 (PTHR24213:SF18)	actin or actin-binding cytoskeletal protein(PC00041)	Gallus gallus
CHICK|Ensembl=ENSGALG00000000857|UniProtKB=A0A1L1RKT0	NMT1	Glycylpeptide N-tetradecanoyltransferase;NMT1;ortholog	GLYCYLPEPTIDE N-TETRADECANOYLTRANSFERASE 1 (PTHR11377:SF7)	transferase(PC00220)	Gallus gallus
CHICK|Ensembl=ENSGALG00000015649|UniProtKB=E1C936	NOP14	Uncharacterized protein;NOP14;ortholog	NUCLEOLAR PROTEIN 14 (PTHR23183:SF0)	RNA metabolism protein(PC00031)	Gallus gallus
CHICK|Ensembl=ENSGALG00000001965|UniProtKB=F1P5J5	AARS	Alanine--tRNA ligase;AARS;ortholog	ALANINE--TRNA LIGASE, CYTOPLASMIC (PTHR11777:SF36)	aminoacyl-tRNA synthetase(PC00047)	Gallus gallus
CHICK|Ensembl=ENSGALG00000006596|UniProtKB=Q5ZL58	SNRPD3	Small nuclear ribonucleoprotein Sm D3;SNRPD3;ortholog	SMALL NUCLEAR RIBONUCLEOPROTEIN SM D3 (PTHR23338:SF17)	RNA splicing factor(PC00148)	Gallus gallus
CHICK|Ensembl=ENSGALG00000022804|UniProtKB=E1C7Y6	TRAPPC10	Foie-gras_1 domain-containing protein;TRAPPC10;ortholog	TRAFFICKING PROTEIN PARTICLE COMPLEX SUBUNIT 10 (PTHR13251:SF3)		Gallus gallus
CHICK|Ensembl=ENSGALG00000007237|UniProtKB=E1C2L5	ALYREF	RRM domain-containing protein;ALYREF;ortholog	THO COMPLEX SUBUNIT 4 (PTHR19965:SF82)	RNA metabolism protein(PC00031)	Gallus gallus
CHICK|Gene=CTNNA2|UniProtKB=P30997	CTNNA2	Catenin alpha-2;CTNNA2;ortholog	CATENIN ALPHA-2 (PTHR18914:SF23)	non-motor actin binding protein(PC00165)	Gallus gallus
CHICK|Ensembl=ENSGALG00000035630|UniProtKB=A0A3Q3APY6	UBP1	Uncharacterized protein;UBP1;ortholog	UPSTREAM-BINDING PROTEIN 1 (PTHR11037:SF13)	DNA-binding transcription factor(PC00218)	Gallus gallus
CHICK|Ensembl=ENSGALG00000042259|UniProtKB=A0A1D5NWG7	DOCK1	Uncharacterized protein;DOCK1;ortholog	DEDICATOR OF CYTOKINESIS PROTEIN 1 (PTHR45653:SF1)	guanyl-nucleotide exchange factor(PC00113)	Gallus gallus
CHICK|Ensembl=ENSGALG00000015105|UniProtKB=F1NXS9	PSIP1	Lens epithelium-derived growth factor;PSIP1;ortholog	PC4 AND SFRS1-INTERACTING PROTEIN (PTHR12550:SF42)	transcription cofactor(PC00217)	Gallus gallus
CHICK|Ensembl=ENSGALG00000016357|UniProtKB=A0A1D5PLH7	PRDX4	Thioredoxin domain-containing protein;PRDX4;ortholog	PEROXIREDOXIN-4 (PTHR10681:SF171)	peroxidase(PC00180)	Gallus gallus
CHICK|Ensembl=ENSGALG00000005035|UniProtKB=E1BS85	KAT6B	Histone acetyltransferase;KAT6B;ortholog	HISTONE ACETYLTRANSFERASE KAT6B (PTHR10615:SF73)	histone modifying enzyme(PC00261)	Gallus gallus
CHICK|Ensembl=ENSGALG00000010675|UniProtKB=F1NSP7	PSMC1	26S proteasome regulatory subunit 4;PSMC1;ortholog	26S PROTEASOME REGULATORY SUBUNIT 4 (PTHR23073:SF24)	protease(PC00190)	Gallus gallus
CHICK|Ensembl=ENSGALG00000012296|UniProtKB=Q5F428	EIF3L	Eukaryotic translation initiation factor 3 subunit L;EIF3L;ortholog	EUKARYOTIC TRANSLATION INITIATION FACTOR 3 SUBUNIT L (PTHR13242:SF0)	translation initiation factor(PC00224)	Gallus gallus
CHICK|Ensembl=ENSGALG00000015846|UniProtKB=A0A1D5P8X9	SNAP91	ENTH domain-containing protein;SNAP91;ortholog	CLATHRIN COAT ASSEMBLY PROTEIN AP180 (PTHR22951:SF4)	vesicle coat protein(PC00235)	Gallus gallus
CHICK|Ensembl=ENSGALG00000011128|UniProtKB=E1C6N0	PSMD14	26S proteasome regulatory subunit RPN11;PSMD14;ortholog	26S PROTEASOME NON-ATPASE REGULATORY SUBUNIT 14 (PTHR10410:SF5)	translation initiation factor(PC00224)	Gallus gallus
CHICK|Ensembl=ENSGALG00000036547|UniProtKB=A0A1D5PF69	LOC429518	Uncharacterized protein;LOC429518;ortholog	DEDICATOR OF CYTOKINESIS PROTEIN 2 (PTHR45653:SF6)	guanyl-nucleotide exchange factor(PC00113)	Gallus gallus
CHICK|Ensembl=ENSGALG00000041616|UniProtKB=A0A1D5NX91	C5H14orf4	IRF-2BP1_2 domain-containing protein;C5H14orf4;ortholog	E3 UBIQUITIN-PROTEIN LIGASE IRF2BPL-RELATED (PTHR10816:SF14)	zinc finger transcription factor(PC00244)	Gallus gallus
CHICK|Ensembl=ENSGALG00000000349|UniProtKB=A0A3Q2U839	PSMC5	AAA domain-containing protein;PSMC5;ortholog	26S PROTEASOME REGULATORY SUBUNIT 8 (PTHR23073:SF12)	protease(PC00190)	Gallus gallus
CHICK|Ensembl=ENSGALG00000023621|UniProtKB=A0A3Q2UCZ8	SFXN3	Sidoreflexin;SFXN3;ortholog	SIDEROFLEXIN-3 (PTHR11153:SF20)	primary active transporter(PC00068)	Gallus gallus
CHICK|Ensembl=ENSGALG00000033381|UniProtKB=A0A1D5PG74	KRT75L2	IF rod domain-containing protein;KRT75L2;ortholog	IF ROD DOMAIN-CONTAINING PROTEIN (PTHR45616:SF34)		Gallus gallus
CHICK|Ensembl=ENSGALG00000000613|UniProtKB=Q5F3R8	RAB11B	Uncharacterized protein;RAB11B;ortholog	RAS-RELATED PROTEIN RAB-11B (PTHR47979:SF41)	small GTPase(PC00208)	Gallus gallus
CHICK|Ensembl=ENSGALG00000024112|UniProtKB=F1NPA2	PSMD11	PCI domain-containing protein;PSMD11;ortholog	26S PROTEASOME NON-ATPASE REGULATORY SUBUNIT 11 (PTHR10678:SF2)		Gallus gallus
CHICK|Ensembl=ENSGALG00000047461|UniProtKB=A0A1D5NWS0	ASPH	Asp-B-Hydro_N domain-containing protein;ASPH;ortholog	ASP-B-HYDRO_N DOMAIN-CONTAINING PROTEIN (PTHR12366:SF32)	protein modifying enzyme(PC00260)	Gallus gallus
CHICK|Ensembl=ENSGALG00000032249|UniProtKB=P52162	MAX	Protein max;MAX;ortholog	PROTEIN MAX (PTHR10328:SF3)	basic helix-loop-helix transcription factor(PC00055)	Gallus gallus
CHICK|Ensembl=ENSGALG00000052612|UniProtKB=A0A3Q2TV39	RPS27L	40S ribosomal protein S27;RPS27L;ortholog	40S RIBOSOMAL PROTEIN S27-LIKE (PTHR11594:SF2)	ribosomal protein(PC00202)	Gallus gallus
CHICK|Ensembl=ENSGALG00000013710|UniProtKB=E1BTY4	SNX9	Sorting nexin;SNX9;ortholog	SORTING NEXIN-9 (PTHR45827:SF2)	scaffold/adaptor protein(PC00226)	Gallus gallus
CHICK|Ensembl=ENSGALG00000004002|UniProtKB=A0A3Q3ALF0	LYPLA2	Abhydrolase_2 domain-containing protein;LYPLA2;ortholog	ACYL-PROTEIN THIOESTERASE 2 (PTHR10655:SF13)	phospholipase(PC00186)	Gallus gallus
CHICK|Ensembl=ENSGALG00000012172|UniProtKB=A0A1D5NUI1	RPL3	Uncharacterized protein;RPL3;ortholog	60S RIBOSOMAL PROTEIN L3 (PTHR11363:SF4)	ribosomal protein(PC00202)	Gallus gallus
CHICK|Ensembl=ENSGALG00000033064|UniProtKB=Q5ZKB9	DDX6	Probable ATP-dependent RNA helicase DDX6;DDX6;ortholog	ATP-DEPENDENT RNA HELICASE DDX6-RELATED (PTHR47960:SF17)	RNA helicase(PC00032)	Gallus gallus
CHICK|Ensembl=ENSGALG00000010175|UniProtKB=F1NC33	HSP90AB1	Heat shock cognate protein HSP 90-beta;HSP90AB1;ortholog	HEAT SHOCK PROTEIN HSP 90-BETA (PTHR11528:SF79)	Hsp90 family chaperone(PC00028)	Gallus gallus
CHICK|Ensembl=ENSGALG00000033500|UniProtKB=A0A1D5PLK6	PDCD6IP	BRO1 domain-containing protein;PDCD6IP;ortholog	PROGRAMMED CELL DEATH 6-INTERACTING PROTEIN (PTHR23030:SF39)	membrane traffic protein(PC00150)	Gallus gallus
CHICK|Ensembl=ENSGALG00000000137|UniProtKB=P62303	SNRPE	Small nuclear ribonucleoprotein E;SNRPE;ortholog	SMALL NUCLEAR RIBONUCLEOPROTEIN E (PTHR11193:SF0)	RNA splicing factor(PC00148)	Gallus gallus
CHICK|Ensembl=ENSGALG00000007582|UniProtKB=A0A1D5PZ51	DPYSL3	Amidohydro-rel domain-containing protein;DPYSL3;ortholog	DIHYDROPYRIMIDINASE-RELATED PROTEIN 3 (PTHR11647:SF57)	hydrolase(PC00121)	Gallus gallus
CHICK|Ensembl=ENSGALG00000029261|UniProtKB=A0A1D5PPG9	RTN4	Reticulon;RTN4;ortholog	RETICULON-4 (PTHR45799:SF1)		Gallus gallus
CHICK|Gene=HSP90AB1|UniProtKB=Q04619	HSP90AB1	Heat shock cognate protein HSP 90-beta;HSP90AB1;ortholog	HEAT SHOCK PROTEIN HSP 90-BETA (PTHR11528:SF79)	Hsp90 family chaperone(PC00028)	Gallus gallus
CHICK|Ensembl=ENSGALG00000011116|UniProtKB=A0A1D5PSB8	VRK1	Protein kinase domain-containing protein;VRK1;ortholog	SERINE/THREONINE-PROTEIN KINASE VRK1 (PTHR11909:SF78)	non-receptor serine/threonine protein kinase(PC00167)	Gallus gallus
CHICK|Gene=PGK|UniProtKB=P51903	PGK	Phosphoglycerate kinase;PGK;ortholog	PHOSPHOGLYCERATE KINASE (PTHR11406:SF0)	carbohydrate kinase(PC00065)	Gallus gallus
CHICK|Ensembl=ENSGALG00000003359|UniProtKB=Q98932	RAB5C	Ras-related protein Rab-5C;RAB5C;ortholog	RAS-RELATED PROTEIN RAB-5C (PTHR24073:SF366)	small GTPase(PC00208)	Gallus gallus
CHICK|Ensembl=ENSGALG00000011618|UniProtKB=F1NVD4	ADSSL1	Adenylosuccinate synthetase isozyme 1;ADSSL1;ortholog	ADENYLOSUCCINATE SYNTHETASE ISOZYME 1 (PTHR11846:SF2)	ligase(PC00142)	Gallus gallus
CHICK|Ensembl=ENSGALG00000009875|UniProtKB=O73816	HMGI-C	High mobility group protein I-C;HMGI-C;ortholog	HIGH MOBILITY GROUP PROTEIN HMGI-C (PTHR23341:SF4)	endodeoxyribonuclease(PC00093)	Gallus gallus
CHICK|Ensembl=ENSGALG00000005966|UniProtKB=F1NBN1	SEC61A1	Plug_translocon domain-containing protein;SEC61A1;ortholog	PROTEIN TRANSPORT PROTEIN SEC61 SUBUNIT ALPHA ISOFORM 1 (PTHR10906:SF19)	transporter(PC00227)	Gallus gallus
CHICK|Ensembl=ENSGALG00000003580|UniProtKB=Q90611	MMP2	72 kDa type IV collagenase;MMP2;ortholog	72 KDA TYPE IV COLLAGENASE (PTHR10201:SF29)	metalloprotease(PC00153)	Gallus gallus
CHICK|Ensembl=ENSGALG00000006017|UniProtKB=F1N9K4	DOCK11	Uncharacterized protein;DOCK11;ortholog	DEDICATOR OF CYTOKINESIS PROTEIN 11 (PTHR23317:SF81)	guanyl-nucleotide exchange factor(PC00113)	Gallus gallus
CHICK|Gene=ACTN4|UniProtKB=Q90734	ACTN4	Alpha-actinin-4;ACTN4;ortholog	ALPHA-ACTININ-4 (PTHR11915:SF425)	actin or actin-binding cytoskeletal protein(PC00041)	Gallus gallus
CHICK|Ensembl=ENSGALG00000002162|UniProtKB=A0A1D5PQV0	ACO1	Citrate hydro-lyase;ACO1;ortholog	CYTOPLASMIC ACONITATE HYDRATASE (PTHR11670:SF32)	RNA metabolism protein(PC00031)	Gallus gallus
CHICK|Gene=ACO1|UniProtKB=Q90875	ACO1	Cytoplasmic aconitate hydratase;ACO1;ortholog	CYTOPLASMIC ACONITATE HYDRATASE (PTHR11670:SF32)	RNA metabolism protein(PC00031)	Gallus gallus
CHICK|Ensembl=ENSGALG00000005647|UniProtKB=Q5F4B9	ABCD3	Uncharacterized protein;ABCD3;ortholog	ATP-BINDING CASSETTE SUB-FAMILY D MEMBER 3 (PTHR11384:SF62)	ATP-binding cassette (ABC) transporter(PC00003)	Gallus gallus
CHICK|Ensembl=ENSGALG00000011452|UniProtKB=F1P1K3	ARPC2	Arp2/3 complex 34 kDa subunit;ARPC2;ortholog	ACTIN-RELATED PROTEIN 2/3 COMPLEX SUBUNIT 2 (PTHR12058:SF0)		Gallus gallus
CHICK|Ensembl=ENSGALG00000006305|UniProtKB=A0A1D5PKC2	DTYMK	dTMP kinase;DTYMK;ortholog	THYMIDYLATE KINASE (PTHR10344:SF1)	nucleotide kinase(PC00172)	Gallus gallus
CHICK|Ensembl=ENSGALG00000010671|UniProtKB=F1NSP8	HNRNPU	Uncharacterized protein;HNRNPU;ortholog	HETEROGENEOUS NUCLEAR RIBONUCLEOPROTEIN U (PTHR12381:SF11)		Gallus gallus
CHICK|Ensembl=ENSGALG00000007700|UniProtKB=A0A3Q2UHE4	CTTN	SH3 domain-containing protein;CTTN;ortholog	SRC SUBSTRATE CORTACTIN (PTHR10829:SF15)	non-motor actin binding protein(PC00165)	Gallus gallus
CHICK|Ensembl=ENSGALG00000008108|UniProtKB=Q5ZIT7	PSMC3	AAA domain-containing protein;PSMC3;ortholog	26S PROTEASOME REGULATORY SUBUNIT 6A (PTHR23073:SF7)	protease(PC00190)	Gallus gallus
CHICK|Ensembl=ENSGALG00000042482|UniProtKB=Q5ZHW4	RAB5B	Ras-related protein Rab-5B;RAB5B;ortholog	RAS-RELATED PROTEIN RAB-5B (PTHR24073:SF555)	small GTPase(PC00208)	Gallus gallus
CHICK|Ensembl=ENSGALG00000047077|UniProtKB=A0A1D5PX68	SLC25A1	Uncharacterized protein;SLC25A1;ortholog	TRICARBOXYLATE TRANSPORT PROTEIN, MITOCHONDRIAL (PTHR45788:SF4)	transporter(PC00227)	Gallus gallus
CHICK|Ensembl=ENSGALG00000039497|UniProtKB=A0A1D5PK47	TFAP2E	TF_AP-2 domain-containing protein;TFAP2E;ortholog	TRANSCRIPTION FACTOR AP-2-EPSILON (PTHR10812:SF13)	general transcription factor(PC00259)	Gallus gallus
CHICK|Ensembl=ENSGALG00000000533|UniProtKB=E1C8Y9	SRSF3	RRM domain-containing protein;SRSF3;ortholog	RRM DOMAIN-CONTAINING PROTEIN (PTHR23147:SF270)	RNA splicing factor(PC00148)	Gallus gallus
CHICK|Ensembl=ENSGALG00000003307|UniProtKB=A0A3Q2U769	TMED2	GOLD domain-containing protein;TMED2;ortholog	TRANSMEMBRANE EMP24 DOMAIN-CONTAINING PROTEIN 2 (PTHR22811:SF177)	vesicle coat protein(PC00235)	Gallus gallus
CHICK|Gene=SOD1|UniProtKB=P80566	SOD1	Superoxide dismutase [Cu-Zn];SOD1;ortholog	SUPEROXIDE DISMUTASE [CU-ZN] (PTHR10003:SF71)	oxidoreductase(PC00176)	Gallus gallus
CHICK|Gene=PSMC1|UniProtKB=Q90732	PSMC1	26S proteasome regulatory subunit 4;PSMC1;ortholog	26S PROTEASOME REGULATORY SUBUNIT 4 (PTHR23073:SF24)	protease(PC00190)	Gallus gallus
CHICK|Ensembl=ENSGALG00000010936|UniProtKB=Q01795	MYF6	Myogenic factor 6;MYF6;ortholog	MYOGENIC FACTOR 6 (PTHR11534:SF4)	basic helix-loop-helix transcription factor(PC00055)	Gallus gallus
CHICK|Ensembl=ENSGALG00000036300|UniProtKB=A0A1D5NXC6	SEC61A2	Plug_translocon domain-containing protein;SEC61A2;ortholog	PROTEIN TRANSPORT PROTEIN SEC61 SUBUNIT ALPHA ISOFORM 2 (PTHR10906:SF10)	transporter(PC00227)	Gallus gallus
CHICK|Gene_ORFName=RCJMB04_35d23|UniProtKB=Q5ZHN1	CHMP2A	Charged multivesicular body protein 2a;CHMP2A;ortholog	CHARGED MULTIVESICULAR BODY PROTEIN 2A (PTHR10476:SF4)	membrane traffic protein(PC00150)	Gallus gallus
CHICK|Ensembl=ENSGALG00000002266|UniProtKB=E1BTL0	OGDHL	Oxoglutarate dehydrogenase (succinyl-transferring);OGDHL;ortholog	2-OXOGLUTARATE DEHYDROGENASE-LIKE, MITOCHONDRIAL (PTHR23152:SF5)	dehydrogenase(PC00092)	Gallus gallus
CHICK|Ensembl=ENSGALG00000002655|UniProtKB=A0A1D5P4G6	ITGAV	Integrin alpha-V;ITGAV;ortholog	INTEGRIN ALPHA-V (PTHR23220:SF4)	integrin(PC00126)	Gallus gallus
CHICK|Ensembl=ENSGALG00000011086|UniProtKB=P68139	ACTA1	Actin, alpha skeletal muscle;ACTA1;ortholog	ACTIN, ALPHA SKELETAL MUSCLE (PTHR11937:SF193)	actin and actin related protein(PC00039)	Gallus gallus

## Sheet: biological regulation
CHICK|Ensembl=ENSGALG00000040276|UniProtKB=Q8UVG3	RUNX2	Runt-related transcription factor;RUNX2;ortholog	RUNT-RELATED TRANSCRIPTION FACTOR 2 (PTHR11950:SF7)	Runt transcription factor(PC00254)	Gallus gallus
CHICK|Ensembl=ENSGALG00000039891|UniProtKB=Q5F4A3	ANP32E	Acidic leucine-rich nuclear phosphoprotein 32 family member E;ANP32E;ortholog	ACIDIC LEUCINE-RICH NUCLEAR PHOSPHOPROTEIN 32 FAMILY MEMBER E (PTHR11375:SF5)	chromatin/chromatin-binding, or -regulatory protein(PC00077)	Gallus gallus
CHICK|Ensembl=ENSGALG00000011635|UniProtKB=E1C1L2	TFCP2L1	Uncharacterized protein;TFCP2L1;ortholog	TRANSCRIPTION FACTOR CP2-LIKE PROTEIN 1 (PTHR11037:SF18)	DNA-binding transcription factor(PC00218)	Gallus gallus
CHICK|Ensembl=ENSGALG00000001476|UniProtKB=F1NSA8	RAP1A	Uncharacterized protein;RAP1A;ortholog	RAS-RELATED PROTEIN RAP-1A (PTHR24070:SF395)	small GTPase(PC00208)	Gallus gallus
CHICK|Gene=ITGAV|UniProtKB=P26008	ITGAV	Integrin alpha-V;ITGAV;ortholog	INTEGRIN ALPHA-V (PTHR23220:SF4)	integrin(PC00126)	Gallus gallus
CHICK|Ensembl=ENSGALG00000040220|UniProtKB=A7Z095	TWIST3	Twist3;TWIST3;ortholog	TWIST3 (PTHR23349:SF66)	basic helix-loop-helix transcription factor(PC00055)	Gallus gallus
CHICK|Ensembl=ENSGALG00000006743|UniProtKB=Q5ZKJ2	YWHAH	14_3_3 domain-containing protein;YWHAH;ortholog	14-3-3 PROTEIN ETA (PTHR18860:SF16)	scaffold/adaptor protein(PC00226)	Gallus gallus
CHICK|Ensembl=ENSGALG00000012876|UniProtKB=E1BTE0	SSBP1	Uncharacterized protein;SSBP1;ortholog	SINGLE-STRANDED DNA-BINDING PROTEIN, MITOCHONDRIAL (PTHR10302:SF0)	DNA metabolism protein(PC00009)	Gallus gallus
CHICK|Ensembl=ENSGALG00000032702|UniProtKB=A0A1D5PDF6	ITGA3	Uncharacterized protein;ITGA3;ortholog	INTEGRIN ALPHA-3 (PTHR23220:SF89)	integrin(PC00126)	Gallus gallus
CHICK|Ensembl=ENSGALG00000045606|UniProtKB=A0A1L1RXK9	SPICE1	Coiled-coil domain-containing protein 52;SPICE1;ortholog	SPINDLE AND CENTRIOLE-ASSOCIATED PROTEIN 1 (PTHR31167:SF3)		Gallus gallus
CHICK|Gene=CTTN1|UniProtKB=Q01406	CTTN1	Src substrate protein p85;CTTN1;ortholog	SRC SUBSTRATE CORTACTIN (PTHR10829:SF15)	non-motor actin binding protein(PC00165)	Gallus gallus
CHICK|Ensembl=ENSGALG00000008443|UniProtKB=F1P3P3	ARHGDIA	Uncharacterized protein;ARHGDIA;ortholog	RHO GDP-DISSOCIATION INHIBITOR 1 (PTHR10980:SF9)	G-protein modulator(PC00022)	Gallus gallus
CHICK|Ensembl=ENSGALG00000004667|UniProtKB=A0A1D5PMZ7	SMG7	Uncharacterized protein;SMG7;ortholog	PROTEIN SMG7 (PTHR15696:SF5)	RNA metabolism protein(PC00031)	Gallus gallus
CHICK|Ensembl=ENSGALG00000012775|UniProtKB=F1P4X0	TFAP2A	AP-2 transcription factor;TFAP2A;ortholog	TRANSCRIPTION FACTOR AP-2-ALPHA (PTHR10812:SF8)	general transcription factor(PC00259)	Gallus gallus
CHICK|Gene_ORFName=RCJMB04_6a12|UniProtKB=Q09121	EIF5A1	Eukaryotic translation initiation factor 5A-1;EIF5A1;ortholog	EUKARYOTIC TRANSLATION INITIATION FACTOR 5A-1 (PTHR11673:SF34)	translation initiation factor(PC00224)	Gallus gallus
CHICK|Ensembl=ENSGALG00000007615|UniProtKB=Q5ZJN2	RAB11A	Ras-related protein Rab-11A;RAB11A;ortholog	RAS-RELATED PROTEIN RAB-11A (PTHR47979:SF110)	small GTPase(PC00208)	Gallus gallus
CHICK|Gene_ORFName=RCJMB04_24e23|UniProtKB=Q5ZIQ3	HNRPK	Heterogeneous nuclear ribonucleoprotein K;HNRNPK;ortholog	HETEROGENEOUS NUCLEAR RIBONUCLEOPROTEIN K (PTHR10288:SF179)	RNA metabolism protein(PC00031)	Gallus gallus
CHICK|Gene_ORFName=RCJMB04_5e12|UniProtKB=Q5F3W6	YWHAG	14-3-3 protein gamma;YWHAG;ortholog	14-3-3 PROTEIN GAMMA (PTHR18860:SF22)	scaffold/adaptor protein(PC00226)	Gallus gallus
CHICK|Ensembl=ENSGALG00000041080|UniProtKB=A0A452J837	CHD7	DNA helicase;CHD7;ortholog	CHROMODOMAIN-HELICASE-DNA-BINDING PROTEIN 7 (PTHR45623:SF20)	chromatin/chromatin-binding, or -regulatory protein(PC00077)	Gallus gallus
CHICK|Ensembl=ENSGALG00000017358|UniProtKB=F1NMY1	YWHAG	14-3-3 protein gamma;YWHAG;ortholog	14-3-3 PROTEIN GAMMA (PTHR18860:SF22)	scaffold/adaptor protein(PC00226)	Gallus gallus
CHICK|Ensembl=ENSGALG00000009692|UniProtKB=F1NYR2	SH3RF1	E3 ubiquitin-protein ligase SH3RF1;SH3RF1;ortholog	E3 UBIQUITIN-PROTEIN LIGASE SH3RF1 (PTHR14167:SF44)	scaffold/adaptor protein(PC00226)	Gallus gallus
CHICK|Ensembl=ENSGALG00000004274|UniProtKB=Q9YH69	cdermo-1	Dermo protein;cdermo-1;ortholog	TWIST-RELATED PROTEIN 2 (PTHR23349:SF70)	basic helix-loop-helix transcription factor(PC00055)	Gallus gallus
CHICK|Ensembl=ENSGALG00000007690|UniProtKB=E1C5K7	TFAP2C	TF_AP-2 domain-containing protein;TFAP2C;ortholog	TRANSCRIPTION FACTOR AP-2 GAMMA (PTHR10812:SF9)	general transcription factor(PC00259)	Gallus gallus
CHICK|Ensembl=ENSGALG00000014795|UniProtKB=Q90655	akr	Homeobox protein AKR;unassigned;ortholog	HOMEOBOX PROTEIN TGIF1 (PTHR11850:SF59)	homeodomain transcription factor(PC00119)	Gallus gallus
CHICK|Ensembl=ENSGALG00000004431|UniProtKB=F1NT40	SAR1A	Uncharacterized protein;SAR1A;ortholog	GTP-BINDING PROTEIN SAR1A (PTHR45684:SF6)		Gallus gallus
CHICK|Ensembl=ENSGALG00000009677|UniProtKB=F6R1X6	SSB	Uncharacterized protein;SSB;ortholog	LUPUS LA PROTEIN HOMOLOG (PTHR22792:SF166)	RNA metabolism protein(PC00031)	Gallus gallus
CHICK|Ensembl=ENSGALG00000015436|UniProtKB=Q5ZHM8	SDCBP	Uncharacterized protein;SDCBP;ortholog	SYNTENIN-1 (PTHR12345:SF10)	membrane trafficking regulatory protein(PC00151)	Gallus gallus
CHICK|Ensembl=ENSGALG00000008474|UniProtKB=A0A1D5PD47	CARF	Uncharacterized protein;CARF;ortholog	CALCIUM-RESPONSIVE TRANSCRIPTION FACTOR (PTHR14694:SF1)	DNA-binding transcription factor(PC00218)	Gallus gallus
CHICK|Gene=CHD7|UniProtKB=Q06A37	CHD7	Chromodomain-helicase-DNA-binding protein 7;CHD7;ortholog	CHROMODOMAIN-HELICASE-DNA-BINDING PROTEIN 7 (PTHR45623:SF20)	chromatin/chromatin-binding, or -regulatory protein(PC00077)	Gallus gallus
CHICK|Ensembl=ENSGALG00000054686|UniProtKB=Q5ZL50	PFN2	Profilin;PFN2;ortholog	PROFILIN-2 (PTHR13936:SF15)	non-motor actin binding protein(PC00165)	Gallus gallus
CHICK|Ensembl=ENSGALG00000004460|UniProtKB=F1NSF2	FOXK1	Uncharacterized protein;FOXK1;ortholog	FORKHEAD BOX PROTEIN K1 (PTHR45881:SF4)		Gallus gallus
CHICK|Gene=PSIP1|UniProtKB=Q5XXA9	PSIP1	Lens epithelium-derived growth factor;PSIP1;ortholog	PC4 AND SFRS1-INTERACTING PROTEIN (PTHR12550:SF42)	transcription cofactor(PC00217)	Gallus gallus
CHICK|Ensembl=ENSGALG00000035630|UniProtKB=A0A3Q3APY6	UBP1	Uncharacterized protein;UBP1;ortholog	UPSTREAM-BINDING PROTEIN 1 (PTHR11037:SF13)	DNA-binding transcription factor(PC00218)	Gallus gallus
CHICK|Ensembl=ENSGALG00000015105|UniProtKB=F1NXS9	PSIP1	Lens epithelium-derived growth factor;PSIP1;ortholog	PC4 AND SFRS1-INTERACTING PROTEIN (PTHR12550:SF42)	transcription cofactor(PC00217)	Gallus gallus
CHICK|Ensembl=ENSGALG00000016357|UniProtKB=A0A1D5PLH7	PRDX4	Thioredoxin domain-containing protein;PRDX4;ortholog	PEROXIREDOXIN-4 (PTHR10681:SF171)	peroxidase(PC00180)	Gallus gallus
CHICK|Ensembl=ENSGALG00000041616|UniProtKB=A0A1D5NX91	C5H14orf4	IRF-2BP1_2 domain-containing protein;C5H14orf4;ortholog	E3 UBIQUITIN-PROTEIN LIGASE IRF2BPL-RELATED (PTHR10816:SF14)	zinc finger transcription factor(PC00244)	Gallus gallus
CHICK|Ensembl=ENSGALG00000032249|UniProtKB=P52162	MAX	Protein max;MAX;ortholog	PROTEIN MAX (PTHR10328:SF3)	basic helix-loop-helix transcription factor(PC00055)	Gallus gallus
CHICK|Ensembl=ENSGALG00000010175|UniProtKB=F1NC33	HSP90AB1	Heat shock cognate protein HSP 90-beta;HSP90AB1;ortholog	HEAT SHOCK PROTEIN HSP 90-BETA (PTHR11528:SF79)	Hsp90 family chaperone(PC00028)	Gallus gallus
CHICK|Gene=HSP90AB1|UniProtKB=Q04619	HSP90AB1	Heat shock cognate protein HSP 90-beta;HSP90AB1;ortholog	HEAT SHOCK PROTEIN HSP 90-BETA (PTHR11528:SF79)	Hsp90 family chaperone(PC00028)	Gallus gallus
CHICK|Ensembl=ENSGALG00000011116|UniProtKB=A0A1D5PSB8	VRK1	Protein kinase domain-containing protein;VRK1;ortholog	SERINE/THREONINE-PROTEIN KINASE VRK1 (PTHR11909:SF78)	non-receptor serine/threonine protein kinase(PC00167)	Gallus gallus
CHICK|Ensembl=ENSGALG00000009875|UniProtKB=O73816	HMGI-C	High mobility group protein I-C;HMGI-C;ortholog	HIGH MOBILITY GROUP PROTEIN HMGI-C (PTHR23341:SF4)	endodeoxyribonuclease(PC00093)	Gallus gallus
CHICK|Ensembl=ENSGALG00000006017|UniProtKB=F1N9K4	DOCK11	Uncharacterized protein;DOCK11;ortholog	DEDICATOR OF CYTOKINESIS PROTEIN 11 (PTHR23317:SF81)	guanyl-nucleotide exchange factor(PC00113)	Gallus gallus
CHICK|Ensembl=ENSGALG00000010671|UniProtKB=F1NSP8	HNRNPU	Uncharacterized protein;HNRNPU;ortholog	HETEROGENEOUS NUCLEAR RIBONUCLEOPROTEIN U (PTHR12381:SF11)		Gallus gallus
CHICK|Ensembl=ENSGALG00000007700|UniProtKB=A0A3Q2UHE4	CTTN	SH3 domain-containing protein;CTTN;ortholog	SRC SUBSTRATE CORTACTIN (PTHR10829:SF15)	non-motor actin binding protein(PC00165)	Gallus gallus
CHICK|Ensembl=ENSGALG00000003941|UniProtKB=A0A3Q2UDZ2	FUBP3	Uncharacterized protein;FUBP3;ortholog	FAR UPSTREAM ELEMENT-BINDING PROTEIN 3 (PTHR10288:SF234)	RNA metabolism protein(PC00031)	Gallus gallus
CHICK|Ensembl=ENSGALG00000042482|UniProtKB=Q5ZHW4	RAB5B	Ras-related protein Rab-5B;RAB5B;ortholog	RAS-RELATED PROTEIN RAB-5B (PTHR24073:SF555)	small GTPase(PC00208)	Gallus gallus
CHICK|Ensembl=ENSGALG00000039497|UniProtKB=A0A1D5PK47	TFAP2E	TF_AP-2 domain-containing protein;TFAP2E;ortholog	TRANSCRIPTION FACTOR AP-2-EPSILON (PTHR10812:SF13)	general transcription factor(PC00259)	Gallus gallus
CHICK|Ensembl=ENSGALG00000010936|UniProtKB=Q01795	MYF6	Myogenic factor 6;MYF6;ortholog	MYOGENIC FACTOR 6 (PTHR11534:SF4)	basic helix-loop-helix transcription factor(PC00055)	Gallus gallus
CHICK|Ensembl=ENSGALG00000002655|UniProtKB=A0A1D5P4G6	ITGAV	Integrin alpha-V;ITGAV;ortholog	INTEGRIN ALPHA-V (PTHR23220:SF4)	integrin(PC00126)	Gallus gallus

## Sheet: signaling
CHICK|Ensembl=ENSGALG00000001476|UniProtKB=F1NSA8	RAP1A	Uncharacterized protein;RAP1A;ortholog	RAS-RELATED PROTEIN RAP-1A (PTHR24070:SF395)	small GTPase(PC00208)	Gallus gallus
CHICK|Gene=ITGAV|UniProtKB=P26008	ITGAV	Integrin alpha-V;ITGAV;ortholog	INTEGRIN ALPHA-V (PTHR23220:SF4)	integrin(PC00126)	Gallus gallus
CHICK|Ensembl=ENSGALG00000006743|UniProtKB=Q5ZKJ2	YWHAH	14_3_3 domain-containing protein;YWHAH;ortholog	14-3-3 PROTEIN ETA (PTHR18860:SF16)	scaffold/adaptor protein(PC00226)	Gallus gallus
CHICK|Ensembl=ENSGALG00000032702|UniProtKB=A0A1D5PDF6	ITGA3	Uncharacterized protein;ITGA3;ortholog	INTEGRIN ALPHA-3 (PTHR23220:SF89)	integrin(PC00126)	Gallus gallus
CHICK|Ensembl=ENSGALG00000003908|UniProtKB=A0A1D5PTD9	SLC6A5	Transporter;SLC6A5;ortholog	SODIUM- AND CHLORIDE-DEPENDENT GLYCINE TRANSPORTER 2 (PTHR11616:SF315)	primary active transporter(PC00068)	Gallus gallus
CHICK|Ensembl=ENSGALG00000008443|UniProtKB=F1P3P3	ARHGDIA	Uncharacterized protein;ARHGDIA;ortholog	RHO GDP-DISSOCIATION INHIBITOR 1 (PTHR10980:SF9)	G-protein modulator(PC00022)	Gallus gallus
CHICK|Gene_ORFName=RCJMB04_5e12|UniProtKB=Q5F3W6	YWHAG	14-3-3 protein gamma;YWHAG;ortholog	14-3-3 PROTEIN GAMMA (PTHR18860:SF22)	scaffold/adaptor protein(PC00226)	Gallus gallus
CHICK|Ensembl=ENSGALG00000017358|UniProtKB=F1NMY1	YWHAG	14-3-3 protein gamma;YWHAG;ortholog	14-3-3 PROTEIN GAMMA (PTHR18860:SF22)	scaffold/adaptor protein(PC00226)	Gallus gallus
CHICK|Ensembl=ENSGALG00000009692|UniProtKB=F1NYR2	SH3RF1	E3 ubiquitin-protein ligase SH3RF1;SH3RF1;ortholog	E3 UBIQUITIN-PROTEIN LIGASE SH3RF1 (PTHR14167:SF44)	scaffold/adaptor protein(PC00226)	Gallus gallus
CHICK|Ensembl=ENSGALG00000015436|UniProtKB=Q5ZHM8	SDCBP	Uncharacterized protein;SDCBP;ortholog	SYNTENIN-1 (PTHR12345:SF10)	membrane trafficking regulatory protein(PC00151)	Gallus gallus
CHICK|Ensembl=ENSGALG00000011116|UniProtKB=A0A1D5PSB8	VRK1	Protein kinase domain-containing protein;VRK1;ortholog	SERINE/THREONINE-PROTEIN KINASE VRK1 (PTHR11909:SF78)	non-receptor serine/threonine protein kinase(PC00167)	Gallus gallus
CHICK|Ensembl=ENSGALG00000002655|UniProtKB=A0A1D5P4G6	ITGAV	Integrin alpha-V;ITGAV;ortholog	INTEGRIN ALPHA-V (PTHR23220:SF4)	integrin(PC00126)	Gallus gallus
